# Supplementary material for: Optoelectronics Interfaces for a VLC System for UHD Audio-Visual Content Transmission in a Passenger Van: HW Design
Source: Sensors (Basel). 2024 Sep 8;24(17):5829. doi: 10.3390/s24175829 (PMC11397914; doi:10.3390/s24175829)
Supplement: Supplementary file 1 [file sensors-24-05829-s001.zip]

Archive with 2 entries (2 files):
- Multimedia1.mp4
- Multimedia2.mp4
